# Supplementary material for: Supplemental arginine vasopressin during the resuscitation of severe hemorrhagic shock preserves renal mitochondrial function
Source: PLoS One. 2017 Oct 24;12(10):e0186339. doi: 10.1371/journal.pone.0186339 (PMC5655425; doi:10.1371/journal.pone.0186339)
Supplement: S1 Data — (XLSX) [file pone.0186339.s001.xlsx]

## Sheet: Fig1 BP
	Baseline	Decompensation	Severe Shock	60R	18hr
Control	116.52	38.6	40.78	83.74	68.42
	112.13	37.99	40.26	76.41	68
	113.89	40.02	40.36	88	70
	106.61	38.05	42.64	71.56	49.35
	110.95	39.73	42.4	62.95	58.51
	113.66	42.85	40.6	81.66	74.2
	104.1	38.9	39.8	62	73
	105.7	40.3	40.2	81.66
	105	39.8	40.5	73
AVP	120.66	37.94	38.87	138	104
	116.55	39.66	38.5	119	82
	107.97	39.73	39.22	126.58	80
	108.63	41.78	41.04	118.29	82
	106.63	38.39	40.72	125.41	79
	98.68	37.6	42.1	127.76	78.85
	114.11	41	39.74	123.8	79.33
	100.27	39.75	40.12	126.13	73.46
	102.33	38.45	42.72	127.86
Norepinephrine	113.1	38.71	37.54	60.87	73.51
	112.78	39.56	41.85	81.29	75.08
	109.87	41.22	43.59	81.84	74.71
Epinephrine	122.5	39.93	38.12	86	53
	117	40.7	41.98	91.13	60
	105.27	39.25	42.72	71.51	75.37

## Sheet: Fig2a Pit AVP
Sham	Severe Shock	60R	60R +AVP	18Hr	18Hr +AVP
35507	33088	5756.77	21224.7	7695.13	10758.7
25503.8	11387	9893.53	23689	23598.9	9521.53
60221.9	399.18	12621.9	18680.2	10886.1	10757
20596.2	15351.8	18756.8	16697.8	31455.6	11686
23238.2	34217.7	22525.9	17323.8	14154.5	19665.7
19089.4	17866.9	5862.77	24052.9	7460	22055.9
45424.1				13899.9	13172.9

## Sheet: Fig2b Serum AVP
Sham	Decompensation	Severe Shock	60R	60R +AVP	18Hr	18Hr +AVP
2.23	398.08	136.1	36.81	89.21	4.02	9.9
3.29	158.2	72.86	40.22	97.95	18.39	3.261
0.78	137.34	38.91	7.07	67.32	11.14	3.261
3.12	321.78	81.77	3.06	102.83	14.67	3.261
0.78	364.2	55.09	8.13	46.15	25.72	8.76
2.59	158.59	92.58	27.6	95.33	5.26	3.25
0.78	138.78	290.1		97.5

## Sheet: Fig3a CI 
											Sham	Severe Shock	60R	60R +AVP	18Hr	18Hr +AVP
											83.58	82.75	68.75	94.85	65.03	124.7
											111.56	88.85	87.98	94.65	62.37	118
											111.73	70.15	88.81	101.1	100.43	118.7
											109.6	73.45	77.7	105.4	62.55	88.75
											108.55	85	94	119.35	75.5	91.7
											126.75	73.25	80.6	110.55	85.05	72.3
											117.2	62			70.7	104.85

## Sheet: Fig3b CII
Sham	Severe Shock	60R	60R +AVP	18Hr	18Hr +AVP
158.9	125.4	138.1	146.35	87.85	260.8
171.74	124.85	101.35	156.66	106.1	211.65
193.4	135.45	109.15	162.3	191.42	210.45
188.55	106.65	115.86	172.95	117.6	167.35
180.5	109.5	186.65	140.45	135.85	159.55
205.6	101.15	123.55	142	141.65	147.8
190.45	139.5			126.9	129.65

## Sheet: Fig3C Ci-III
Sham	Severe Shock	60R	60R +AVP	18Hr	18Hr +AVP
757.82	498.29	471.9	488.34	477.54	609.87
992.42	589.1	641.52	443.79	592.61	747.87
692.23	546.45	526.83	623.22	592.51	768.44
567.39	631.57	621.04	660.75	622.04	709.86
788.15	504.17	482.72	700.2	567.96	639.15
829.77	549.62	549.62	623.22	515.45	729.2
603.32	525.63			556.49	607.11

## Sheet: Fig3D ROS
Sham	Severe Shock	60R	60R +AVP	18Hr	18Hr +AVP
736.31	933.71	1068.41	595.64	728.72	790.61
677.71	994.91	923.26	555.59	696.56	710.96
763.16	1191.91	765.16	713.89	1120.82	758.52
725.82	941.92	846.07	596.63	1176.32	824.52
765.89	873.47	776.49	556.23	748.92	659.36
778.09	994.91	1068.41	714.26	852.02	737.84
761.39	1191.91			849.22	891.32

## Sheet: Fig3E Ca2+
Sham	Severe Shock	60R	60R +AVP	18Hr	18Hr +AVP
408	488	336	352	448	420
453.6	409	441	460	328	440
470	459	442	582	200	380
416.02	399	370	448	250	500
428	244	382	406	258	544
420	294	560	400	328	320
393	278			462	500

## Sheet: Fig4aHNE
Sham		Severe shock		60R		60R+AVP		18hr		18hrAVP
HNE	VDAC	HNE	VDAC	HNE	VDAC	HNE	VDAC	HNE	VDAC	HNE	VDAC
140.332	170	145.22	173	163.22	197	148.3	180	142.7	182	144	168
139.094	167.564	142.22	168	180.12	220	137.3	175	134.2	168	139.1	176
136.449	189.728	151.66	195	161.66	172	133.22	182	132.6	176	136.7	183
132.498	164.502	146.32	178	156.32	180	127.2	198	131.6	165	132.6	179
133.574	201.028	136.66	167	158.72	192	134.2	187	140.6	182	136.2	192
130.535	180	142.66	182	149.66	168	132.3	205	127.6	195	133.1	165

## Sheet: Fig4b3NT
Sham		Control		60R		60R+AVP		18hr		18hrAVP
3NT	VDAC	3NT	VDAC	3NT	VDAC	3NT	VDAC	3NT	VDAC	3NT	VDAC
122	170	126	173	192	197	131.1	180	158.6	182	132.2	168
132	167.564	167	168	265	220	147.2	175	134.2	168	129.2	176
153	189.728	175	195	185	172	155	182	127.6	176	151.6	183
137	164.502	170	178	178	180	122.5	198	133.7	165	145.3	179
142	201.028	173	167	225	192	140.6	187	145.6	182	150.3	192
176	180	140	182	158	168	165.8	205	142.7	195	165.6	165

[truncated: 3 more sheets: Fig4CHistoScores, Lab Results, Sheet2]
